# Supplementary material for: Solving an Old Puzzle: Elucidation and Evaluation of the Binding Mode of Salvinorin A at the Kappa Opioid Receptor
Source: Molecules. 2023 Jan 11;28(2):718. doi: 10.3390/molecules28020718 (PMC9861206; doi:10.3390/molecules28020718)
Supplement: Supplementary file 1 [file molecules-28-00718-s001.zip]

Archive with 1 entries (1 files):
- molecules-2025011-supplementary.pdf
